# Supplementary material for: Intermediate-term outcome of cryoballoon ablation of persistent atrial fibrillation and improvements in quality of life of patients
Source: PLoS One. 2022 Jan 21;17(1):e0261841. doi: 10.1371/journal.pone.0261841 (PMC8782404; doi:10.1371/journal.pone.0261841)
Supplement: S1 Data — (CSV) [file pone.0261841.s001.csv]

1	Age	(years)
2	Age_65	Age ?65 (0 = no, 1 = yes)
3	Age_75	Age ?75 (0 = no, 1 = yes)
4	Sex	(0 = male, 1 = female)
5	BMI	body mass index (kg/m2)
6	Hypertension	(0 = no, 1 = yes)
7	Diabetes	(0 = no, 1 = yes)
8	CHF	Congestive heart failure (0 = no, 1 = yes)
9	Stroke	(0 = no, 1 = yes)
10	Vascular_disease	(0 = no, 1 = yes)
11	mEHRA	modified EHRA class (0=I, 1 = IIa, 2 = IIb, 3=III, 4 = IV)
12	LVEF_scale	left ventricular function (0 = normal, 1 = mild impaired, 2 = moderate impaired, 3 = severe impaired)
13	LA_enlargement	(0 = none, 1 = mild, 2 = moderate, 3 = severe)
14	Mitral_insuff	Mitral valve regurgitation (0 = none, 1 = mild, 2 = moderate, 3 = severe)
15	CIED	Cardiac implantable electronic device (0 = no, 1 = yes)
16	AF_duration	Duration from first AF episode to ablation (years)
17	ECV_Prior	Number of electrocardioversions before ablation
18	prev_CTI	Previous cavotricuspid isthmus ablation (0=no, 1=yes)
19	Flecainide	(0=no, 1=yes)
20	Betablockers	(0=no, 1=yes)
21	Calcium_antagonist	(0=no, 1=yes)
22	Digoxin	(0=no, 1=yes)
23	Sotalol	(0=no, 1=yes)
24	Amiodaron	(0=no, 1=yes)
25	Other_AAD	Other anti arrhythmic drugs (0=no, 1=yes)
26	OAC	Vitamin-K antagonist (0=no, 1=yes)
27	NOAC	Non-vitamin-K antagonist (0=no, 1=yes)
28	Common_ostium	Common pulmonary vein ostium (0=no, 1=yes)
29	CTI_abl	Cavotricuspid isthmus ablation (0=no, 1=yes)
30	Groin_complication	(0=no, 1=yes)
31	Transient_PNP	Transiet phrenic nerve palsy < 24 hours (0=no, 1=yes)
32	Pericardial_effusion	(0=no, 1=yes)
33	PE_intervention	Intervention needed for pericardial effusion (0=no, 1=yes)
34	Procedural_stroke	(0=no, 1=yes)
35	Persistent_PNP	Persistent phrenic nerve palsy >24 hours (0=no, 1=yes)
36	Thrombolic_event	thrombolic event after ablation (0=no, 1=yes)
37	Pericardial_effusion_late	Pericardial effusion between 24 hours and 30 days(0=no, 1=yes)
38	PE_intervention_late	Intervention needed for pericardial effusion > 24 hours (0=no, 1=yes)
39	FU_duration_days	Follow-up (days)
40	AgeFU	(years
41	Age_65_FU	Age ?65 at follow-up (0 = no, 1 = yes)
42	Age_75_FU	Age ?75 at follow-up (0 = no, 1 = yes)
43	BMI_FU	Body mass index at follow up(kg/m2)
44	Hypertension_FU	Hypertenstion at follow up (0 = no, 1 = yes)
45	Diabetes_FU	Diabetes at follow up (0 = no, 1 = yes)
46	CHF_FU	Congestive heart failure at follow up (0 = no, 1 = yes)
47	Stroke_FU	Stroke at follow up (0 = no, 1 = yes)
48	Vascular_disease_FU	Vascular disease at follow up(0 = no, 1 = yes)
49	mEHRA_FU	modified EHRA class at follow up (0=I, 1 = IIa, 2 = IIb, 3=III, 4 = IV)
50	CIED_FU	Cardiac implantable electronic device at follow up(0 = no, 1 = yes)
51	Flecainide_FU	(0=no, 1=yes)
52	Betablockers_FU	(0=no, 1=yes)
53	Calcium_antagonist_FU	(0=no, 1=yes)
54	Digoxin_FU	(0=no, 1=yes)
55	Sotalol_FU	(0=no, 1=yes)
56	Amiodaron_FU	(0=no, 1=yes)
57	Other_AAD_FU	Other anti arrhythmic drug at follow up (0=no, 1=yes)
58	OAC_FU	Vitamin-K antagonist at follow up (0=no, 1=yes)
59	NOAC_FU	Non-vitamin-K antagonist at follow up (0=no, 1=yes)
60	Recurrence_AF	Atrial fibrillation recurrence (0=no, 1=yes)
61	Time_to_AF_recurrence_or_last_FU	Time to first AF recurrence or last follow-up (days)
62	longest_AF_1yr	Type longest AF episode (0=no AF, 1=paroxysmal AF, 2=persistent AF, 3=longstanding persistent AF)
63	longest_AF_2yr	Type longest AF episode (0=no AF, 1=paroxysmal AF, 2=persistent AF, 3=longstanding persistent AF)
64	longest_AF_3yr	Type longest AF episode (0=no AF, 1=paroxysmal AF, 2=persistent AF, 3=longstanding persistent AF)
65	longest_AF_4yr	Type longest AF episode (0=no AF, 1=paroxysmal AF, 2=persistent AF, 3=longstanding persistent AF)
66	longest_AF_5yr	Type longest AF episode (0=no AF, 1=paroxysmal AF, 2=persistent AF, 3=longstanding persistent AF)
67	Longest_AF_FU	Type longest AF episode during follow-up(0=no AF, 1=paroxysmal AF, 2=persistent AF, 3=longstanding persistent AF)
68	Number_ECV	Number of electrocardioversions after ablation
69	Rec_AT	Atrial tachycardia recurrence (0=no, 1=yes)
70	Time_to_AT_recurrence_or_last_FU	Time to first atrial tachycardia recurrence or last follow-up (days)
71	Recurrence_of_any_atrial_arrhythmia	Recurrence of any atrial tachyarrhythmia (0=no, 1=yes)
72	Time_to_any_recurrence_or_last_FU	Time to first any atrial tachyarrhythmia recurrence or last follow-up (days)
73	Redo_ablation	Repeat ablation (0=no, 1=yes)
74	Recurrence_of_any_atrial_arrhythmia_multiple_procedures	Recurrence of any atrial arrhythmia after multiple procedures (0=no, 1=yes)
75	Time_to_any_recurrence_multiple procedures_or_last_FU	Time to first any atrial tachyarrhythmia recurrence or last follow-up (days)
76	Type_redo_ablation#Reisolation_PV	re-isolation of the pulmonary veins (0=no, 1=yes)
77	Type_redo_ablation#CTI_ablation	Cavotricuspid isthmus ablation (0=no, 1=yes)
78	Type_redo_ablation#Left_isthmus_ablation	(0=no, 1=yes)
79	Type_redo_ablation#Posterior_box_ablation	(0=no, 1=yes)
80	Type_redo_ablation#Defragmentation	(0=no, 1=yes)
81	Type_redo_ablation#Roofline	(0=no, 1=yes)
82	Type_redo_ablation#Focal_atrial_tachycardie_micro_reentry	(0=no, 1=yes)
83	Type_redo_ablation#HIS_ablation	(0=no, 1=yes)
84	Re_redo_ablation	(0=no, 1=yes)
85	Type_re_redo_ablation#LA_ablation	(0=no, 1=yes)
86	Type_re_redo_ablation#CTI_ablation	(0=no, 1=yes)
87	Type_re_redo_ablation#HIS_ablation	(0=no, 1=yes)
88	Holter_performed	(0=no, 1=yes)
89	Rec_time	Recording time Holter (hours)
90	Noise_burden	(%)
91	Recurrence_AF_Holter	Recurrence of atrial fibrillation on the Holter registration
92	AF_burden	(%)
93	Recurrence_AT_holter	Recurrence of an atrial tachycardia on the Holter registration
94	AT_burden	(%)
95	AFEQT_score_overall	Atrial fibrillation quality of life score
