# Supplementary material for: Intermediate-term outcome of cryoballoon ablation of persistent atrial fibrillation and improvements in quality of life of patients
Source: PLoS One. 2022 Jan 21;17(1):e0261841. doi: 10.1371/journal.pone.0261841 (PMC8782404; doi:10.1371/journal.pone.0261841)
Supplement: S2 Data — (CSV) [file pone.0261841.s002.csv]

	Age	Age_65	Age_75	Sex	BMI	Hypertension	Diabetes	CHF	Stroke	Vascular_disease	mEHRA	LVEF_scale	LA_enlargement	Mitral_insuff	CIED	AF_duration	ECV_Prior	prev_CTI	Flecainide	Betablockers	Calcium_antagonist	Digoxin	Sotalol	Amiodaron	Other_AAD	OAC	NOAC	Common_ostium	CTI_abl	Groin_complication	Transient_PNP	Pericardial_effusion	PE_intervention	Procedural_stroke	Persistent_PNP	Thrombolic_event	Pericardial_effusion_late	PE_intervention_late	FU_duration_days	AgeFU	Age_65_FU	Age_75_FU	BMI_FU	Hypertension_FU	Diabetes_FU	CHF_FU	Stroke_FU	Vascular_disease_FU	mEHRA_FU
1	67	1	NA	0	30,8	0	0	0	0	0	3	1	2	1	0	1,2	2	0	1	1	0	0	0	0	0	1	0	1	0	0	0	0	NA	0	0	0	0	NA	1984	72	1	NA	27,7	0	0	0	0	0	0
2	57	NA	NA	0	24,3	0	0	0	1	0	1	1	0	0	0	11,43	2	1	1	0	1	0	0	0	0	1	0	0	0	0	0	0	NA	0	0	0	0	NA	1935	62	NA	NA	23,99	0	0	0	1	0	1
3	64	NA	NA	1	30,1	0	0	0	0	0	3	0	1	2	0	7,37	2	0	0	0	1	0	0	0	0	1	0	1	0	0	0	0	NA	0	0	0	0	NA	1869	69	1	NA	28,74	0	0	0	0	0	0
4	65	1	NA	1	27,8	1	0	1	0	0	4	0	2	1	0	3,25	3	0	1	1	0	0	0	0	0	1	0	0	0	0	0	0	NA	0	0	0	0	NA	2026	71	1	NA	30,48	1	0	1	0	0	2
5	58	NA	NA	0	30,6	1	0	0	0	0	3	0	2	0	0	5,21	0	0	1	0	0	0	0	0	0	0	1	0	0	0	0	0	NA	0	0	0	0	NA	1791	63	NA	NA	30,03	1	0	0	0	0	0
6	70	1	NA	1	17,2	0	0	0	0	0	3	0	0	2	0	1,21	1	0	0	0	1	1	0	0	0	1	0	0	0	0	0	0	NA	0	0	0	0	NA	1893	75	0	1	16,9	0	0	0	0	1	2
7	49	NA	NA	0	39,9	0	0	0	0	0	3	0	0	0	0	8,36	30	0	0	1	1	0	0	0	0	1	0	0	0	0	0	0	NA	0	0	0	0	NA	184	55	NA	NA	34,34	0	0	0	0	0	0
8	44	NA	NA	0	29,4	0	0	0	0	0	2	0	2	1	0	1,49	2	0	0	0	1	0	0	0	1	1	0	0	0	0	0	0	NA	0	0	0	1	0	1714	49	NA	NA	31,03	0	0	0	0	0	0
9	48	NA	NA	0	35,8	1	0	0	0	0	3	1	2	1	0	5,25	2	0	0	1	0	1	0	0	0	0	1	0	0	0	0	0	NA	0	0	0	0	NA	1646	52	NA	NA	35,83	1	0	0	0	0	2
10	67	1	NA	0	26,9	0	0	0	0	1	3	0	1	0	0	3,44	3	0	0	0	0	0	0	1	0	1	0	0	1	1	0	0	NA	0	0	0	0	NA	1552	71	1	NA	24,76	0	0	0	0	1	1
11	67	1	NA	0	26,3	0	0	0	0	1	1	0	3	0	0	2,85	3	0	0	1	0	1	0	0	0	1	0	0	0	0	0	0	NA	0	0	0	0	NA	1925	72	1	NA	27,44	0	0	0	0	1	0
12	60	NA	NA	0	26,3	1	0	0	0	1	3	0	1	0	0	1,54	3	0	0	0	0	0	1	0	0	1	0	0	0	0	0	0	NA	0	0	0	0	NA	1553	64	NA	NA	27,47	1	0	0	0	1	0
13	64	NA	NA	0	31,4	1	0	0	0	0	3	1	1	2	1	4,81	3	0	0	0	1	0	0	1	0	1	0	0	0	0	0	0	NA	0	0	0	0	NA	152	68	1	NA	30,79	1	0	0	0	0	0
14	60	NA	NA	0	24,1	1	0	0	0	1	2	1	1	1	0	4,31	4	0	0	1	0	0	0	1	0	1	0	0	0	0	0	0	NA	0	0	0	0	NA	1767	64	NA	NA	21,78	1	0	0	0	1	2
15	64	NA	NA	0	22,9	0	0	1	0	1	1	3	3	2	0	3,81	1	0	0	0	0	0	0	1	0	1	0	0	0	0	0	0	NA	0	0	0	0	NA	1461	68	1	NA	22,09	0	0	0	0	0	3
16	69	1	NA	1	24,5	1	0	0	0	1	2	0	3	2	1	13,09	1	0	0	0	0	0	1	0	0	1	0	0	1	0	0	0	NA	0	0	0	0	NA	1728	74	1	NA	25,54	1	0	0	0	1	2
17	77	0	1	0	23,3	0	0	0	0	0	2	0	1	0	0	18,32	3	1	1	0	1	0	0	0	0	1	0	0	0	1	0	0	NA	0	0	0	0	NA	2019	82	0	1	23,77	0	0	0	0	0	0
18	53	NA	NA	0	26,6	0	0	0	0	0	2	0	1	0	0	1,88	1	0	1	0	1	0	0	0	0	1	0	0	0	1	1	0	NA	0	0	0	0	NA	1858	58	NA	NA	25,77	0	0	0	0	0	1
19	33	NA	NA	1	24,9	0	0	0	0	0	2	0	0	0	0	0,59	0	0	0	1	0	0	1	0	0	1	0	0	0	1	0	0	NA	0	0	0	0	NA	2007	39	NA	NA	24,22	0	0	0	0	0	0
20	74	1	NA	0	28,3	1	1	0	0	1	4	0	1	1	0	13,54	0	0	1	0	0	0	0	0	0	1	0	0	0	1	0	0	NA	0	0	0	0	NA	159	78	0	1	22,31	1	1	0	0	1	0
21	63	NA	NA	0	27,6	1	0	0	0	0	2	0	3	0	0	5,99	3	0	0	0	0	0	1	0	0	1	0	0	0	0	0	0	NA	0	0	0	0	NA	176	68	1	NA	26,84	0	0	0	0	0	1
22	69	1	NA	0	26,6	0	0	0	0	0	2	0	1	1	0	3,71	1	0	1	0	1	0	0	0	0	1	0	0	0	0	0	0	NA	0	0	0	0	NA	1865	74	1	NA	29,26	1	0	0	0	0	0
23	45	NA	NA	0	31,2	0	0	0	0	0	3	0	0	0	0	0,38	6	0	1	0	0	0	0	0	0	1	0	0	0	0	0	0	NA	0	0	0	0	NA	1807	50	NA	NA	38,15	1	0	0	0	0	3
24	47	NA	NA	0	30,1	0	0	0	0	0	3	0	2	0	0	10,48	8	0	0	1	0	0	0	1	0	1	0	0	0	0	0	0	NA	0	0	0	0	NA	1737	51	NA	NA	29,48	0	0	0	0	0	0
25	67	1	NA	1	30,9	1	0	0	0	0	4	0	1	1	0	8,78	1	0	1	0	1	0	0	0	0	1	0	0	0	0	0	0	NA	0	0	0	0	NA	1704	72	1	NA	29,32	1	0	0	0	0	2
26	69	1	NA	0	26,6	0	0	0	0	0	2	0	2	0	0	2,22	0	0	1	0	1	0	0	0	0	1	0	0	1	0	0	0	NA	0	0	0	0	NA	1641	74	1	NA	26,03	0	0	0	1	0	0
27	70	1	NA	0	25,3	0	0	0	0	0	3	0	0	1	0	2,33	3	0	0	0	0	0	1	0	0	1	0	0	0	0	0	0	NA	0	0	0	0	NA	1627	74	1	NA	23,36	0	0	0	0	0	0
28	64	NA	NA	0	22,4	0	0	0	0	0	2	0	0	0	0	12,09	2	0	0	1	0	0	0	1	0	1	0	0	0	0	0	0	NA	0	0	0	0	NA	1616	68	1	NA	22,96	0	0	0	0	0	1
29	61	NA	NA	0	24,2	0	0	0	0	0	2	0	2	1	0	13,84	3	0	1	1	0	0	0	0	0	1	0	0	0	0	0	0	NA	0	0	0	0	NA	1861	66	1	NA	20,83	0	0	0	0	0	0
30	45	NA	NA	0	27,2	0	0	0	0	0	1	0	2	0	0	2,1	1	0	0	1	0	0	0	0	0	1	0	0	0	0	0	0	NA	0	0	0	0	NA	1767	50	NA	NA	27,16	0	0	0	0	0	0
31	67	1	NA	0	25,6	1	0	0	0	0	3	0	1	0	0	5,9	2	0	0	1	0	0	0	1	0	0	1	0	0	0	0	0	NA	0	0	0	0	NA	1847	72	1	NA	25,31	1	0	0	0	0	0
32	67	1	NA	0	31,7	0	0	0	0	0	3	0	0	0	0	11,61	2	0	0	1	0	0	0	0	1	1	0	0	0	0	0	0	NA	0	0	0	0	NA	1588	71	1	NA	34,26	0	0	0	0	0	3
33	39	NA	NA	0	27,4	0	0	0	0	0	2	1	0	0	0	1,56	0	0	1	1	0	0	0	0	0	1	0	0	0	0	0	0	NA	0	0	0	1	0	1511	43	NA	NA	28,04	0	0	0	0	0	0
34	65	1	NA	1	25,2	1	0	0	0	0	2	0	0	0	0	2,94	1	0	1	0	1	0	0	0	0	1	0	0	0	0	1	0	NA	0	1	0	0	NA	1797	70	1	NA	28,96	1	0	0	0	0	0
35	68	1	NA	1	25,7	1	0	1	0	0	3	3	2	2	0	2,68	0	0	0	1	0	0	0	0	0	1	0	0	0	0	0	0	NA	0	0	0	0	NA	1553	73	1	NA	25,69	1	0	1	0	0	1
36	69	NA	NA	1	23,6	0	0	0	0	0	3	0	2	2	0	4,88	3	0	0	1	0	1	0	0	0	1	0	0	0	0	0	0	NA	0	0	0	0	NA	1511	73	1	NA	24,11	0	0	0	0	0	0
37	57	NA	NA	0	27,8	0	0	0	0	0	3	2	2	1	1	2,53	5	0	0	0	0	0	0	1	0	1	0	0	1	0	0	0	NA	0	0	0	0	NA	1424	61	NA	NA	27,14	0	0	0	0	0	3
38	59	NA	NA	1	31,2	0	0	0	0	0	4	0	2	2	0	4,83	2	0	0	1	0	1	0	0	0	1	0	0	0	0	0	0	NA	0	0	0	0	NA	1166	62	NA	NA	34,6	0	0	0	0	0	0
39	45	NA	NA	0	25,2	0	0	0	0	0	2	0	2	1	0	4,88	8	0	1	1	0	0	0	0	0	0	1	0	0	0	0	0	NA	0	0	0	0	NA	1511	49	NA	NA	24,69	0	0	0	0	0	0
40	68	1	NA	0	26,6	1	0	0	0	0	3	1	2	0	0	8,74	3	0	1	0	1	0	0	0	0	1	0	0	0	0	0	0	NA	0	0	0	0	NA	1545	72	1	NA	26,58	1	0	0	0	0	2
41	70	1	NA	0	29	0	0	0	0	0	3	0	1	0	0	2,85	2	0	0	0	0	0	0	1	0	1	0	0	0	1	0	0	NA	0	0	0	0	NA	1529	74	0	0	26,87	0	0	0	0	0	1
42	66	1	NA	0	25,3	0	0	0	0	0	2	0	1	0	0	2,84	1	1	1	0	0	0	0	0	0	1	0	0	0	1	0	0	NA	0	0	0	0	NA	1746	71	1	NA	24,69	0	0	0	0	0	0
43	59	NA	NA	1	22,3	0	0	0	0	0	2	1	0	1	0	2,27	0	0	0	1	0	0	0	0	0	1	0	1	0	0	0	0	NA	0	0	0	0	NA	1742	64	NA	NA	21,2	0	0	0	0	0	1
44	62	NA	NA	0	28,6	1	0	0	0	0	2	0	1	0	0	2,07	2	0	1	0	1	0	0	0	0	1	0	0	0	0	0	0	NA	0	0	0	0	NA	1578	67	1	NA	28,83	1	0	0	0	0	0
45	43	NA	NA	0	23,2	0	0	0	0	0	3	0	1	1	0	4,75	0	0	0	0	0	0	0	0	0	1	0	1	1	1	0	0	NA	0	0	0	0	NA	1572	47	NA	NA	23,24	0	0	0	0	0	0
46	59	NA	NA	0	32,2	0	0	0	0	0	3	2	1	1	0	6,15	10	0	0	0	0	0	1	0	0	1	0	1	0	0	0	0	NA	0	0	0	0	NA	1427	63	NA	NA	27,99	0	0	0	0	1	0
47	59	NA	NA	1	33,5	0	0	0	0	0	4	0	1	2	0	3,3	1	0	0	0	0	0	0	1	0	1	0	0	1	0	0	0	NA	0	0	0	0	NA	1433	63	NA	NA	31,35	0	0	0	0	0	3
48	61	NA	NA	0	30,4	1	0	0	0	1	2	3	2	1	0	4,07	3	0	0	1	0	0	0	1	0	1	0	0	0	0	0	0	NA	0	0	0	0	NA	1462	66	1	NA	30,06	1	0	0	0	1	0
49	71	1	NA	0	25,5	1	0	0	1	0	1	1	3	2	0	0,91	0	0	0	1	0	0	0	1	0	1	0	0	0	0	0	0	NA	0	0	0	0	NA	1378	74	1	0	32,25	1	0	1	1	0	3
50	56	NA	NA	0	27,5	0	0	0	0	0	3	0	1	1	0	3,3	0	0	0	0	0	0	0	0	0	0	1	0	1	0	0	0	NA	0	0	0	0	NA	1594	60	NA	NA	29,24	0	0	0	0	0	1
51	62	NA	NA	0	30,8	0	0	0	0	0	1	0	3	2	0	3,65	2	0	0	0	1	0	0	0	0	1	0	0	0	0	0	0	NA	0	0	0	0	NA	1413	65	1	NA	33,51	0	0	0	0	0	1
52	61	NA	NA	0	29,5	0	0	0	1	0	1	0	2	0	0	2,04	1	0	1	1	0	1	0	0	0	1	0	0	1	0	0	0	NA	0	0	0	0	NA	1574	66	1	NA	27,76	0	0	0	1	0	0
53	54	NA	NA	0	31,4	0	0	0	0	1	2	1	0	0	0	1,82	4	0	0	0	0	0	1	0	0	0	1	0	0	0	0	0	NA	0	0	0	0	NA	1417	58	NA	NA	30,84	0	0	0	0	0	3
54	61	NA	NA	0	32,3	1	1	0	0	0	3	0	2	2	0	5,52	3	0	0	0	0	0	1	0	0	0	1	0	0	1	0	0	NA	0	0	0	0	NA	1314	65	0	NA	28,41	1	1	0	0	0	1
55	67	1	NA	0	24,7	0	0	0	0	0	3	0	1	0	0	7,38	0	0	1	0	0	0	0	0	0	1	0	0	1	0	0	0	NA	0	0	0	0	NA	1364	71	1	NA	22,65	0	0	0	0	0	1
56	67	1	NA	0	27	0	0	0	0	1	4	0	1	1	0	1,74	2	0	0	1	0	0	0	1	0	0	1	0	1	0	0	0	NA	0	0	0	0	NA	1372	71	1	NA	19,72	0	0	0	0	1	0
57	68	1	NA	0	25,2	0	0	0	1	0	4	2	3	1	0	2,43	2	0	0	0	0	0	0	1	0	0	1	0	0	0	0	0	NA	0	0	0	0	NA	1315	71	1	NA	26,04	0	0	0	1	0	0
58	71	1	NA	1	27,5	1	0	1	0	0	3	0	3	1	0	1,52	3	0	0	0	1	0	0	0	0	1	0	0	0	0	0	0	NA	0	0	0	0	NA	1345	75	0	0	27,14	1	0	1	0	0	3
59	69	1	NA	0	25,1	1	0	1	0	1	3	2	2	1	1	2,02	6	0	0	1	0	0	0	0	0	1	0	0	0	0	0	0	NA	0	0	0	0	NA	1288	73	1	NA	23,37	1	0	1	0	1	0
60	64	NA	NA	1	38,7	1	0	0	0	0	4	0	1	1	0	8,99	2	0	0	0	0	0	1	0	0	1	0	0	0	0	0	0	NA	0	0	0	0	NA	1567	69	1	NA	36,57	1	0	0	0	0	0
61	67	1	NA	0	33,2	1	0	0	0	0	2	0	3	0	0	1,73	3	0	0	0	0	0	1	0	0	0	1	0	0	0	0	0	NA	0	0	0	0	NA	1364	71	1	NA	31,7	1	0	0	0	0	0
62	67	1	NA	1	20,4	1	0	0	0	0	4	0	2	2	0	0,87	1	0	0	0	0	1	0	0	0	1	0	0	0	0	0	0	NA	0	0	0	0	NA	132	70	1	NA	17,99	1	0	1	0	1	3
63	70	1	NA	0	30,1	0	0	0	0	0	4	0	3	2	0	9,4	1	0	0	0	0	1	0	1	0	1	0	1	0	0	0	0	NA	0	0	0	0	NA	1378	74	1	NA	26,59	0	0	1	0	0	3
64	68	1	NA	0	25,4	0	0	1	0	0	4	1	2	1	0	8,04	2	0	0	1	0	1	0	1	0	0	1	0	0	0	0	0	NA	0	0	0	0	NA	1396	72	1	NA	23,2	1	0	1	0	1	2
65	64	NA	NA	0	25,1	0	0	0	0	0	2	0	3	1	0	1,55	2	0	0	0	0	0	1	0	0	0	1	0	0	0	0	0	NA	0	0	0	0	NA	1477	68	1	NA	26,09	0	0	0	0	0	0
66	61	NA	NA	0	30,1	1	1	0	0	0	3	0	1	0	0	15,67	0	0	0	0	1	0	0	0	1	1	0	0	0	0	0	0	NA	0	0	0	0	NA	1279	64	NA	NA	32,14	1	1	1	0	0	3
67	75	0	1	0	26,9	1	0	0	0	1	4	0	1	0	0	1,14	0	0	1	0	1	0	0	1	0	0	1	0	0	0	0	0	NA	0	0	0	0	NA	1266	79	0	1	27,47	1	0	0	0	1	3
68	65	NA	NA	1	40,9	1	0	0	0	0	3	0	3	2	0	1,34	1	0	0	0	0	0	0	1	0	0	1	1	0	1	0	0	NA	0	0	0	0	NA	1283	68	1	NA	43,59	1	0	0	0	1	3
69	65	1	NA	1	37,7	1	0	0	0	0	3	0	0	0	0	0,71	3	0	0	1	0	1	0	0	0	1	0	1	0	0	0	0	NA	0	0	0	0	NA	1277	69	1	NA	32,87	1	0	1	0	0	0
70	67	1	NA	1	25,6	1	0	0	0	0	3	0	2	0	0	4,74	3	0	1	1	0	0	0	0	0	0	1	1	0	1	0	0	NA	0	0	0	0	NA	1266	70	1	NA	27,68	1	0	0	0	0	1
71	67	1	NA	1	25,3	1	0	0	0	0	3	1	0	0	0	3,43	4	0	0	0	0	0	0	0	0	1	0	0	1	0	0	0	NA	0	0	0	0	NA	1258	70	1	NA	29,38	1	0	0	0	0	1
72	64	NA	NA	0	24,8	0	0	0	0	0	2	0	0	1	0	3,61	4	0	0	0	1	0	0	0	0	1	0	0	0	0	0	0	NA	0	0	0	0	NA	1927	69	1	NA	24,78	0	0	0	0	0	1
73	71	1	NA	1	37,1	1	1	0	0	0	3	0	1	1	1	5,98	9	0	0	0	0	0	1	0	0	1	0	0	0	0	1	0	NA	0	0	0	0	NA	1552	76	1	1	37,11	1	1	0	0	0	2
74	59	NA	NA	1	28,4	1	0	0	0	0	4	0	1	0	0	0,88	2	0	0	1	0	0	0	1	0	0	1	0	1	0	0	0	NA	0	0	0	0	NA	1223	63	NA	NA	29,07	1	0	0	0	0	2
75	50	NA	NA	0	29,2	1	0	0	0	1	3	1	2	1	0	1,64	4	0	1	1	0	0	0	0	0	1	0	0	0	0	0	0	NA	0	0	0	0	NA	177	54	NA	NA	28,02	1	0	0	0	1	1
76	63	NA	NA	0	26,6	1	1	0	1	1	3	0	2	1	0	4,2	1	0	0	0	0	0	0	1	0	1	0	0	0	0	0	0	NA	0	0	0	0	NA	1259	66	1	NA	25,46	1	1	0	1	1	0
77	60	NA	NA	1	25,6	0	0	0	0	0	2	0	1	2	0	4,85	2	0	1	0	0	0	0	0	0	0	1	0	0	0	0	0	NA	0	0	0	0	NA	1598	64	0	NA	24,07	0	0	0	0	0	1
78	72	1	NA	1	36,1	0	0	0	0	1	3	1	2	1	0	7,33	2	0	0	0	1	0	0	0	0	1	0	0	0	0	0	0	NA	0	0	0	0	NA	1427	76	0	1	27,99	0	0	0	0	1	2
79	61	NA	NA	0	31,4	1	0	0	1	0	2	0	0	0	0	3,53	5	0	1	0	1	0	0	0	0	1	0	0	0	0	0	0	NA	0	0	0	0	NA	1305	65	0	NA	27,47	1	0	0	1	0	0
80	61	NA	NA	0	24,8	0	0	0	0	0	2	0	2	1	0	2,81	0	0	0	1	0	0	0	0	0	0	1	0	0	0	0	0	NA	0	0	0	0	NA	1252	64	NA	NA	25,06	0	0	0	0	0	0
81	50	NA	NA	0	31,6	0	0	0	0	0	3	0	1	1	0	2,86	0	0	0	1	0	0	0	0	0	0	1	1	0	1	0	0	NA	0	0	0	0	NA	125	53	NA	NA	31,56	0	0	0	0	0	0
82	67	1	NA	0	24,8	0	0	0	0	1	2	0	1	1	0	10,48	2	0	0	0	0	0	1	0	0	1	0	0	0	0	0	0	NA	0	0	0	0	NA	1599	71	1	NA	23,67	0	0	0	0	1	0
83	63	NA	NA	0	23,9	0	0	0	0	0	4	0	1	0	0	11,69	5	0	1	1	0	0	0	0	0	0	1	0	0	1	0	0	NA	0	0	0	0	NA	1317	67	1	NA	23,04	0	0	0	0	0	1
84	68	1	NA	0	38,1	1	0	0	0	0	2	0	3	0	0	1,27	6	0	1	0	0	0	0	0	0	0	1	0	0	1	0	0	NA	0	0	0	0	NA	1256	71	1	NA	38,06	1	0	0	0	0	2
85	73	1	NA	0	31,8	0	0	0	0	1	1	1	1	1	0	4,78	1	0	0	0	0	0	1	0	0	0	1	0	0	0	0	0	NA	0	0	0	0	NA	1277	76	1	1	31,8	0	0	0	0	1	1
86	67	1	NA	0	30,7	1	0	0	0	0	1	0	1	0	0	4,99	2	0	0	1	0	0	0	1	0	1	0	1	0	0	0	0	NA	0	0	0	0	NA	123	70	1	NA	30,68	1	0	0	0	0	0
87	66	1	NA	0	24	1	0	0	0	0	3	0	3	1	0	2,61	2	0	0	0	0	0	0	1	0	0	1	1	0	0	0	0	NA	0	0	0	0	NA	1195	69	1	NA	23,45	1	0	0	0	0	0
88	66	1	NA	0	26	1	0	0	0	0	3	0	0	2	0	13,09	1	0	0	0	0	0	0	1	0	1	0	0	0	0	0	0	NA	0	0	0	0	NA	1141	69	1	NA	26,33	1	0	0	0	1	1
89	68	1	NA	0	27,4	1	0	0	0	0	2	0	1	0	0	16,95	2	0	1	1	0	0	0	0	0	1	0	0	0	0	0	0	NA	0	0	0	0	NA	1252	72	1	NA	27,41	1	0	0	1	0	1
90	69	1	NA	1	36,7	1	0	0	1	0	4	0	1	0	0	10,03	1	0	0	0	0	0	1	0	0	1	0	0	0	1	0	0	NA	0	0	0	0	NA	1223	72	1	NA	38,75	1	0	0	1	0	0
91	70	1	NA	1	24,2	1	0	0	1	0	3	0	1	1	0	3,3	1	0	1	1	0	0	0	0	0	1	0	0	0	0	0	0	NA	0	0	0	0	NA	1133	73	1	NA	23,57	1	0	0	1	0	1
92	61	NA	NA	0	26	1	0	0	1	0	2	0	0	1	0	1,88	1	0	1	0	1	0	0	0	0	1	0	1	0	1	0	0	NA	0	0	0	0	NA	1105	64	NA	NA	26,88	1	0	0	1	0	0
93	66	1	NA	0	23	1	0	0	0	1	4	1	1	1	0	15,39	0	0	0	0	0	0	1	0	0	1	0	0	0	0	0	0	NA	0	0	0	0	NA	121	70	1	NA	22,99	1	0	0	0	1	0
94	76	0	1	0	28,4	1	0	0	0	1	4	0	1	0	0	8,81	3	0	0	1	0	0	0	0	0	0	1	0	1	0	0	0	NA	0	0	0	0	NA	112	79	0	1	28,41	1	0	0	0	1	0
95	53	NA	NA	0	33,9	0	0	0	0	0	3	0	1	2	0	0,91	1	0	1	1	0	0	0	0	0	0	1	0	1	0	0	0	NA	0	0	0	0	NA	1166	56	NA	NA	33,52	0	0	0	0	0	1
96	57	NA	NA	0	25	0	0	1	1	0	3	2	1	0	0	14,05	4	0	0	1	0	0	0	0	0	1	0	0	0	0	0	0	NA	0	0	0	0	NA	1252	61	NA	NA	25,31	0	0	1	1	0	0
97	50	NA	NA	0	29,7	0	0	0	0	0	1	0	0	0	0	8,76	2	0	1	0	1	0	0	0	0	0	1	0	0	0	0	0	NA	0	0	0	0	NA	1364	54	NA	NA	30,59	0	0	0	0	0	0
98	70	1	NA	0	22,2	1	0	0	0	1	2	1	1	1	0	12,57	5	0	0	0	0	0	1	0	0	1	0	0	0	0	0	0	NA	0	0	0	0	NA	113	73	1	NA	20,68	1	0	0	0	1	0
99	70	1	NA	1	24,8	1	0	0	1	0	4	0	1	0	0	6,49	3	0	0	0	0	0	1	0	0	0	1	0	1	0	1	0	NA	0	0	0	0	NA	1098	73	1	NA	24,02	1	0	0	1	0	2
100	69	1	NA	0	27,6	1	0	1	0	0	4	1	2	1	0	3,42	8	0	0	1	0	0	1	0	0	1	0	0	0	0	1	0	NA	0	0	0	0	NA	972	71	1	NA	29,92	1	0	1	0	0	0
101	58	NA	NA	1	34,4	1	0	0	0	0	4	0	0	2	0	1,55	3	0	0	0	0	0	1	0	0	0	1	0	0	0	0	0	NA	0	0	0	0	NA	86	60	NA	NA	31,71	1	0	0	0	0	0
102	78	0	1	1	33,3	1	1	0	0	0	1	1	3	0	1	3,14	3	0	0	1	0	0	0	1	0	1	0	0	0	1	0	0	NA	0	0	0	0	NA	1011	81	0	1	26,3	1	1	0	0	0	2
103	61	NA	NA	1	23,7	1	0	0	0	0	3	0	NA	0	0	4,13	3	0	1	1	0	0	0	0	0	0	1	1	0	0	0	0	NA	0	0	0	0	NA	68	63	NA	NA	23,66	1	0	0	0	0	2
104	58	NA	NA	1	45,2	1	0	0	0	0	3	0	1	0	0	4,66	2	0	0	1	0	0	0	0	0	0	1	0	0	0	0	0	NA	0	0	0	0	NA	1072	61	NA	NA	41,59	1	0	0	0	0	2
105	52	NA	NA	0	26,9	1	0	0	0	0	4	0	3	0	0	0,93	1	0	0	1	0	1	0	0	0	0	1	0	0	1	0	0	NA	0	0	0	0	NA	98	55	NA	NA	28,25	1	0	0	0	0	2
106	64	NA	NA	0	24,3	1	0	0	0	0	1	0	3	2	0	7,43	1	0	0	0	0	0	1	0	0	0	1	0	0	1	0	0	NA	0	0	0	0	NA	797	67	1	NA	23,7	1	0	0	0	0	0
107	78	0	1	0	23,7	0	0	0	0	0	3	0	0	0	0	8,47	2	0	1	0	1	0	0	0	0	0	1	0	0	1	0	0	NA	0	0	0	0	NA	784	80	0	1	24,3	0	0	0	0	0	0
108	61	NA	NA	0	22	1	0	1	0	1	2	2	2	0	0	7,21	4	0	0	1	0	0	0	0	0	1	0	0	0	0	0	0	NA	0	0	0	0	NA	1244	65	0	NA	23,5	1	0	1	0	1	3
109	65	1	NA	1	30	0	0	1	0	0	2	1	2	1	0	1,74	2	0	1	1	0	0	0	0	0	1	0	1	0	0	0	0	NA	0	0	0	0	NA	714	67	1	NA	30,64	0	0	1	0	0	0
110	60	NA	NA	1	29,3	1	0	0	0	0	2	0	1	0	0	1,07	5	0	0	0	1	1	1	0	0	1	0	1	0	0	0	0	NA	0	0	0	0	NA	1148	63	NA	NA	27,78	1	0	0	0	0	3
111	62	NA	NA	0	27,8	1	0	0	0	0	2	0	0	0	0	3,42	7	0	0	0	0	0	1	0	0	0	1	0	0	1	0	0	NA	0	0	0	0	NA	686	64	NA	NA	28,08	1	0	0	0	0	2
112	67	1	NA	1	32,7	1	0	0	0	0	3	0	0	0	0	6,74	0	0	0	1	0	1	0	0	0	0	1	0	0	1	0	0	NA	0	0	0	0	NA	1119	70	1	NA	34,63	1	0	0	0	0	0
113	58	NA	NA	1	25,5	0	1	0	0	0	2	0	1	1	0	7,24	0	0	0	0	0	0	1	0	0	0	1	0	0	0	0	0	NA	0	0	0	0	NA	896	60	NA	NA	24,91	0	1	0	0	0	0
114	72	1	NA	1	28,1	1	0	0	0	0	2	0	1	0	1	10,64	8	0	0	1	0	0	0	1	0	0	1	1	0	0	0	0	NA	0	0	0	0	NA	748	74	1	NA	27,72	1	0	0	0	0	1
115	70	1	NA	0	26,2	1	0	1	1	0	2	1	3	2	0	4,4	7	0	0	0	0	0	0	1	0	1	0	0	0	0	1	0	NA	0	0	0	0	NA	745	72	1	NA	26,53	1	0	1	1	0	1
116	76	0	1	0	22,9	0	0	0	0	0	1	0	1	1	0	2,01	4	0	0	0	0	0	0	1	0	1	0	1	0	1	0	0	NA	0	0	0	0	NA	797	79	0	1	23,25	0	0	0	0	0	1
117	79	0	1	0	28,4	1	0	1	1	0	4	1	2	2	0	1,47	1	0	0	1	0	0	0	0	0	0	1	0	1	0	0	0	NA	0	0	0	0	NA	717	81	0	1	28,41	1	0	1	1	0	1
118	61	NA	NA	0	36,5	0	0	0	0	0	2	0	1	0	0	13,66	4	0	0	0	0	0	1	0	0	0	1	1	0	0	0	0	NA	0	0	0	0	NA	744	63	NA	NA	29,22	0	1	0	0	0	0
119	67	1	NA	0	30	0	0	0	0	0	1	0	3	1	0	0,59	2	0	0	0	0	0	0	0	0	0	1	0	1	0	0	0	NA	0	0	0	0	NA	721	69	1	NA	29,04	0	0	0	0	0	1
120	57	NA	NA	0	30,5	0	0	0	0	0	1	0	0	0	0	0,67	3	0	1	1	0	0	0	0	0	1	0	0	0	1	0	0	NA	0	0	0	0	NA	766	59	NA	NA	30,75	0	0	0	0	0	0
121	57	NA	NA	0	25,4	0	0	0	0	0	1	1	0	0	0	9,68	3	0	0	0	0	0	0	0	1	0	1	0	0	0	0	0	NA	0	0	0	0	NA	762	59	NA	NA	24,76	0	0	0	0	0	0
122	71	1	NA	1	26,7	0	0	0	0	0	2	0	1	2	0	17,83	2	0	0	0	0	0	0	1	0	0	1	1	0	1	0	0	NA	0	0	0	0	NA	713	73	1	NA	27,43	0	0	0	0	0	1
123	54	NA	NA	1	47,8	1	0	0	0	0	4	0	2	1	0	5,4	2	0	0	1	0	0	0	1	0	0	1	0	1	0	0	0	NA	0	0	0	0	NA	1612	59	NA	NA	37,83	1	0	0	0	0	2
124	60	NA	NA	0	30,2	1	0	0	1	1	3	0	0	0	0	1,28	1	0	0	0	0	0	1	0	0	0	1	0	1	1	1	0	NA	1	0	0	0	NA	1099	63	NA	NA	30,79	1	0	0	1	1	0
125	68	1	NA	0	22	0	0	0	0	0	1	0	3	0	0	0,84	4	0	0	0	0	0	1	0	0	0	1	0	0	1	0	0	NA	0	0	0	0	NA	1091	71	1	NA	22,45	0	0	0	0	0	0
126	66	1	NA	0	32,7	1	0	1	0	0	3	1	3	0	0	0,88	3	0	0	0	1	0	0	0	0	0	1	0	0	0	0	0	NA	0	0	0	0	NA	678	67	1	NA	30,69	1	0	1	0	0	0
127	73	1	NA	1	25,3	1	0	0	0	0	3	1	2	2	0	22,06	3	0	0	0	0	0	1	0	0	1	0	0	0	0	0	0	NA	0	0	0	0	NA	1007	76	0	1	25,25	1	0	0	0	0	3
128	67	1	NA	1	25,8	1	0	0	0	1	2	0	0	0	0	1,83	2	0	0	1	0	0	0	0	0	0	1	0	0	0	0	0	NA	0	0	0	0	NA	727	69	1	NA	24,86	1	0	0	0	1	2
129	47	NA	NA	0	26,9	0	0	0	0	0	3	0	1	0	0	9,85	3	0	1	1	0	0	0	0	0	0	0	0	0	0	0	0	NA	0	0	0	0	NA	1084	50	NA	NA	NA	0	0	0	0	0	0
130	52	NA	NA	1	20,2	0	0	0	0	0	0	0	1	1	0	1,01	1	0	1	1	0	0	0	0	0	0	1	0	0	0	0	0	NA	0	0	0	0	NA	1099	55	NA	NA	23,2	0	0	0	0	0	0
131	60	NA	NA	0	25,6	0	0	0	0	0	2	0	0	0	0	3,93	1	0	1	0	1	0	0	0	0	0	1	0	1	0	0	0	NA	0	0	0	0	NA	692	61	NA	NA	25	0	0	0	0	0	1
132	45	NA	NA	0	30,2	0	0	0	0	0	2	0	0	0	0	0,96	1	0	0	1	0	0	0	0	0	1	0	1	0	0	0	0	NA	0	0	0	0	NA	1478	49	NA	NA	32,6	0	0	0	0	0	4
133	54	NA	NA	0	29,7	1	0	0	0	1	2	1	3	1	0	1,81	3	0	1	1	0	0	0	0	0	1	0	0	0	1	0	0	NA	0	0	0	0	NA	2139	60	NA	NA	27,44	1	0	0	1	1	1
134	66	1	NA	0	24,4	1	0	0	0	0	2	0	1	1	0	4,09	1	0	1	0	1	0	0	0	0	1	0	0	0	0	0	0	NA	0	0	0	0	NA	1035	69	1	NA	24,36	1	0	0	0	0	1
135	74	1	NA	0	23,7	0	0	0	0	0	2	0	0	0	0	5,99	8	0	0	0	0	0	1	0	0	0	1	0	1	0	0	0	NA	0	0	0	0	NA	675	76	0	1	23,7	0	0	0	0	0	2
136	57	NA	NA	0	26,4	0	0	0	0	0	0	1	1	0	0	1,37	0	0	0	1	0	0	0	1	0	1	0	0	0	1	0	0	NA	0	0	0	0	NA	211	63	NA	NA	24,82	0	0	0	0	0	0
137	63	NA	NA	1	30,1	1	0	0	0	0	3	0	3	1	0	2,66	3	0	1	1	1	0	0	0	0	0	1	0	0	0	0	0	NA	0	0	0	0	NA	1285	67	1	NA	30,06	1	0	0	0	0	1
138	61	NA	NA	0	26	1	0	0	1	0	3	0	3	2	0	0,83	3	0	0	0	0	0	0	1	0	0	1	1	0	0	0	0	NA	0	0	0	0	NA	1252	65	0	NA	23,25	1	0	0	1	0	0
139	66	1	NA	0	23,1	1	0	1	0	0	0	3	0	1	0	1,76	2	0	0	1	0	1	0	0	0	0	1	0	0	0	0	0	NA	0	0	0	0	NA	1126	69	1	NA	23,12	1	0	1	0	0	0
140	67	1	NA	0	25,2	0	0	0	0	0	2	0	1	0	0	12,23	7	0	1	0	0	0	0	0	0	0	1	0	0	1	0	0	NA	0	0	0	0	NA	1099	70	1	NA	24,88	0	0	0	0	0	0
141	70	1	NA	0	20,6	0	0	1	0	1	3	1	3	2	0	7,22	3	0	0	1	0	0	0	0	0	1	0	0	1	0	0	0	NA	0	0	0	0	NA	959	73	1	NA	19,02	0	0	1	0	1	0
142	70	1	NA	1	36,8	0	0	1	0	0	3	0	1	0	0	0,65	1	0	0	1	0	0	0	0	0	0	1	0	0	0	0	0	NA	0	0	0	0	NA	1327	74	1	NA	41,04	0	0	1	0	0	0
143	68	1	NA	1	30,8	1	0	0	0	0	3	0	2	1	0	0,58	1	0	0	0	1	0	0	0	0	0	1	0	0	0	0	0	NA	0	0	0	0	NA	699	70	1	NA	29,96	1	0	0	0	0	0
144	53	NA	NA	0	26,6	1	0	0	0	0	3	0	0	0	0	5,36	0	0	1	1	0	0	0	0	0	0	1	0	0	0	0	0	NA	0	0	0	0	NA	1431	57	NA	NA	26,81	1	0	0	0	0	0
145	50	NA	NA	0	31,1	0	0	1	0	1	3	2	2	1	1	5,63	1	1	0	0	0	0	1	0	0	0	1	0	0	0	1	0	NA	0	0	0	0	NA	2156	56	NA	NA	32,6	0	0	1	0	1	0
146	73	1	NA	0	36,3	1	0	0	0	0	3	0	1	0	1	5,69	2	0	0	0	0	0	1	0	0	1	0	0	0	0	0	0	NA	0	0	0	0	NA	801	75	0	1	34,09	1	0	0	0	0	0
147	77	0	1	1	29,1	0	0	0	0	0	3	0	3	2	0	14,26	10	0	0	0	1	0	0	0	0	0	1	0	0	1	0	0	NA	0	0	0	0	NA	1322	81	1	1	22,06	0	0	0	0	0	3
148	44	NA	NA	0	35,5	1	0	1	1	0	3	1	1	1	0	2,29	0	0	0	1	1	0	0	0	0	0	1	0	1	0	0	0	NA	0	0	0	0	NA	792	46	NA	NA	35,51	1	0	1	1	0	0
[truncated: 46 more columns]
